# Supplementary material for: Single-Cell Analysis Dissects the Effects of Vitamin D on Genetic Senescence Signatures Across Murine Tissues
Source: Nutrients. 2025 Jan 24;17(3):429. doi: 10.3390/nu17030429 (PMC11820085; doi:10.3390/nu17030429)
Supplement: Supplementary file 1 [file nutrients-17-00429-s001.zip]

Archive with 2 entries (2 files):
- supplementary_Table_S1.csv
- supplementary_Table_S2.csv
