# Supplementary material for: Single-Cell Analysis Dissects the Effects of Vitamin D on Genetic Senescence Signatures Across Murine Tissues
Source: Nutrients. 2025 Jan 24;17(3):429. doi: 10.3390/nu17030429 (PMC11820085; doi:10.3390/nu17030429)
Supplement: Supplementary file 1 [file nutrients-17-00429-s001.zip › supplementary_Table_S1.csv]

Variable	Wilcoxon_Result	P_Value	Median_Vehicle	Median_VD	ID
Cellage	25363272	2.18E-07	0.165379999	0.163741226	aem
GenAge	25944182	0.00344149	0.16048494	0.158962932	aem
SENmayo	23527787.5	7.26E-35	0.171024367	0.161023154	aem
Cellage	17492354	0.002404458	0.181146179	0.182595402	lin
GenAge	14329311.5	5.75E-47	0.155599591	0.149867751	lin
SENmayo	12468225	3.96E-134	0.118841106	0.108056854	lin
Cellage	4951854.5	2.61E-21	0.219757076	0.225110616	hanai
GenAge	4788669.5	2.65E-12	0.189593521	0.195397361	hanai
SENmayo	4487536	0.015740702	0.172082308	0.173439207	hanai
