# Supplementary material for: Single-Cell Analysis Dissects the Effects of Vitamin D on Genetic Senescence Signatures Across Murine Tissues
Source: Nutrients. 2025 Jan 24;17(3):429. doi: 10.3390/nu17030429 (PMC11820085; doi:10.3390/nu17030429)
Supplement: Supplementary file 1 [file nutrients-17-00429-s001.zip › supplementary_Table_S2.csv]

dataset	SingleR_label	wilcox_value	p_value	experiment_comparison	VD_minus_vehicle
lin	FIB4	10143.5	0.007721835	vehicle vs vd	-0.009370246
lin	MC1	3017	0.050697605	vehicle vs vd	0.011701487
lin	uHF SB	351507.5	1.29E-06	vehicle vs vd	-0.00663226
lin	IFE SB2	3342587.5	1.40E-27	vehicle vs vd	-0.006234495
lin	IFE B	71620	8.42E-06	vehicle vs vd	-0.00984061
lin	DC	297	0.030139331	vehicle vs vd	0.042161995
lin	GL2	176	0.660723976	vehicle vs vd	4.81E-04
lin	IFE SB1	709689	6.50E-04	vehicle vs vd	-0.00315946
lin	HG	1766	0.887928231	vehicle vs vd	-0.001355037
lin	GL3	77	0.192358804	vehicle vs vd	0.017917631
lin	GL1	221	0.212984765	vehicle vs vd	0.005453775
lin	LC	33	0.007119467	vehicle vs vd	0.026405622
lin	MC2	2757	0.0346912	vehicle vs vd	0.0222092
lin	IFE C	5868.5	0.007842068	vehicle vs vd	0.004909827
lin	SG	227	0.929549947	vehicle vs vd	-0.004475724
lin	CX1	50	0.447916851	vehicle vs vd	0.042165822
lin	uHF B	131	0.124523397	vehicle vs vd	-0.014641459
lin	FIB3	388	6.01E-04	vehicle vs vd	0.035437957
lin	FIB2	1189	0.33658534	vehicle vs vd	0.009000017
lin	OB	29	0.415524104	vehicle vs vd	0.017161161
lin	MEL2	30	0.509359606	vehicle vs vd	0.00756122
lin	TC	15	0.085714286	vehicle vs vd	0.023418039
lin	tDP	14	0.453546454	vehicle vs vd	-4.37E-04
lin	MC3	16	1	vehicle vs vd	-0.015201604
lin	RBC	17	0.6	vehicle vs vd	-0.014931404
hanai	Vascular smooth muscle	364079	1.61E-04	vehicle vs vd	0.008472695
hanai	Tenocytes	305137.5	0.408762538	vehicle vs vd	0.002126603
hanai	Pericytes	1706	0.467231991	vehicle vs vd	0.004138558
hanai	Periosteum	844	0.075709035	vehicle vs vd	0.021115874
hanai	Chondrocytes	222847.5	0.007902874	vehicle vs vd	0.004525474
hanai	Endothelium	8135	0.246905128	vehicle vs vd	0.004059293
hanai	LepR+ BM-MSCs	396	0.837093258	vehicle vs vd	-2.77E-04
hanai	Osteoblasts	1015	0.00742576	vehicle vs vd	0.02029262
hanai	Fibroblasts	1329	0.180923594	vehicle vs vd	0.009720768
hanai	Osteocytes	2621	0.015678387	vehicle vs vd	0.013612438
hanai	Adipocytes	93	0.007399923	vehicle vs vd	-0.08348483
hanai	Osteoclasts	727	0.628572245	vehicle vs vd	0.002689824
aem	T cell	1060852.5	1.07E-17	vehicle vs vd	-0.010248571
aem	Luminal cell_Clu high	139650	0.096918025	vehicle vs vd	-0.004733698
aem	Fibroblast_Wif1 high	217507.5	1.27E-07	vehicle vs vd	-0.011057131
aem	Fibroblast_Gpx3 high	141305.5	7.81E-08	vehicle vs vd	-0.013675118
aem	Monocyte	205032.5	0.018135801	vehicle vs vd	-0.004607726
aem	Macrophage_Ccl4 high	536292	0.035897698	vehicle vs vd	-0.00461857
aem	Fibroblast_Ctla2a high	11612.5	0.439576457	vehicle vs vd	-0.002681848
aem	B cell	651443.5	1.18E-07	vehicle vs vd	-0.007355998
aem	Basal cell	128394.5	0.008485614	vehicle vs vd	-0.007318778
aem	Luminal cell_C1rb high	4083	0.233185584	vehicle vs vd	0.007210549
aem	Fibroblast_Apod high	18516.5	0.094484991	vehicle vs vd	-0.0073385
aem	Dendritic cell	838	0.270248054	vehicle vs vd	-0.010441347
aem	Luminal cell_Msmb high	296	0.734735459	vehicle vs vd	-0.006584997
aem	Macrophage_Saa3 high	39891	0.489842852	vehicle vs vd	0.001490283
aem	Epithelial cell	237	0.086728461	vehicle vs vd	0.015047179
aem	Fibroblast_Fbn1 high	938	0.17153405	vehicle vs vd	-0.009330698
aem	Glandular epithelial cell	9080.5	0.423310287	vehicle vs vd	0.002488394
aem	Fibroblast_Cxcl9 high	87	0.428549391	vehicle vs vd	-0.019011463
aem	Mesothelial cell	8	0.628571429	vehicle vs vd	-0.043837637
